# Supplementary material for: A Hybrid Microfluidic Electronic Sensing Platform for Life Science Applications
Source: Micromachines (Basel). 2022 Mar 10;13(3):425. doi: 10.3390/mi13030425 (PMC8950014; doi:10.3390/mi13030425)
Supplement: Supplementary file 1 [file micromachines-13-00425-s001.zip]

Archive with 1 entries (1 files):
- micromachines-1615000-supplementary.pdf
